# Supplementary material for: Data on possible in vitro anti-diabetic effects of verticinone on β-TC6 pancreatic and C2C12 skeletal muscle cells
Source: Data Brief. 2019 Nov 26;28:104828. doi: 10.1016/j.dib.2019.104828 (PMC6906668; doi:10.1016/j.dib.2019.104828)
Supplement: Multimedia component 1 [file mmc1.zip]

Archive with 6 entries (5 files):
- Raw Data/
- Raw Data/glucose uptak.pzfx
- Raw Data/glyoxalase.pzfx
- Raw Data/insulin secretion.pzfx
- Raw Data/methygyoxal.pzfx
- Raw Data/pentosidine.pzfx
